# Supplementary material for: Effects of Fermented Herbal Tea Residue on Serum Indices and Fecal Microorganisms of Chuanzhong Black Goats
Source: Microorganisms. 2022 Jun 16;10(6):1228. doi: 10.3390/microorganisms10061228 (PMC9228005; doi:10.3390/microorganisms10061228)
Supplement: Supplementary file 1 [file microorganisms-10-01228-s001.zip]

Archive with 1 entries (1 files):
- microorganisms-1746068-supplementary.pdf
